# Supplementary material for: The receptor tyrosine kinase Ror is required for dendrite regeneration in Drosophila neurons
Source: PLoS Biol. 2020 Mar 12;18(3):e3000657. doi: 10.1371/journal.pbio.3000657 (PMC7067388; doi:10.1371/journal.pbio.3000657)
Supplement: S1 Data — Quantitation is sorted by figure (workbook tabs) and corresponding legend in the A1 cell. Additional information is supplied above each individual data set for clarity. Legends correspond to figure panels such that S1 Data sheet “Figure 1” contains all data used to make that figure. (XLSX) [file pbio.3000657.s008.xlsx]

## Sheet: Figure 1
The following datasets pertain to Figure 1B-C.
Numbers indicate diameter of ddaC arbors 24 hours post-dendrotomy @25C; each number (row) is 1 neuron from an individual animal.
γTub37C RNAi VDRC27271	Alk RNAi VDRC107083	CG10702 RNAi BL42633	drl RNAi BL39002	Drl-2 RNAi BL55893	dnt RNAi BL67251	Pvr RNAi BL37520	sev RNAi BL31274	InR RNAi BL51518	Ret RNAi BL25948	Ror RNAi BL62868	Ror RNAi VDRC29930	Nrk RNAi BL56936	Nrk RNAi BL55184
231.26	313.81	230.11	53.95	186.63	233.07	238.55	325.06	250.74	159.53	0	225.56	313.93	206.8
323.07	197.18	263.88	248.41	263.62	307.7	80.93	122.55	129.87	159.9	62.84	167.98	299.31	288.81
223.63	246.69	289.1	155.47	343.33	173.39	208.16	300.55	228.54	206.63	155.74	317.08	330.47	232.1
192.87	212.83	306.56	208.17	217.39	171.69	239.34	284.44	140.59	160.05	0	204.25	251.65	215.77
278.75	257.71	240.86	293.86	194.31	60	136.52	234.72	302.7	177.35	306.42	187.84	11.16	293.32
150.38	330.96	269.12	242.69	263.52	211.22	257.34	342.92	239.34	157.69	183.67	290.3	184.33	0
88.52	179.54	266.71	219.77	279.22	16.65	207.01	358.23	173.13	176.61	189.33	360.01	66.81	191.84
281.55	201.53	277.05	324.94	232.17	215.1	228.23	228.78	128.54	102.8	266.21	86.54	274.67	0
256.6	171.51	179.08	178.46	281.93	240.25	286.39	373.5	119.99	174.9	203.44	199.05	86.41	233.05
286.42	169.37	38.31	186.45	83.9	49.82	293.15	363.21	209.26	244.87	249.87	18.19	365.25	254.64
192.2	0	235.86		172.11	235.3	166.12	307.84	211.51	129.6	0	313.15	293.12	215.02
198.29	240.72	0		293.48	282.42		129.63	0	172.46	63.21	212.87	269.89	283.4
230.18	53.09	338.46		157.38	241.13		43.96	19.83	260.13	323.9	300.85	143.15	226.76
381.41	173.19	251.66		202.52	289.01		290.54	26.86	231.77	200.32	45.19
300.26	284.82	302.68		278.03	188.91		92.19	0	192.31	37.1	328.65
0	281.55	205.9			299.48		296.3	185.91	89.05	246.44	214.69
99.45	56.07				314.71		144.42	296.78		268.71	26.13
235.94	223.11				162.49		0	161.67		107.99	243.71
90.64	206.52				230.87		189.1	273.87		221.033	190.53
229.87	197.39				220.72		274.43	0		227.53	319.74
345.74	286.5				305.71		319.04	30.39		169.04	240.14
295.3	238.63				131.97		88.92	235.11		307.63	231.21
208.56					260.95		239.61	230.06		302.07	274.15
316.46					373.02		87.57	216.83		135.65	290.49
277.52							222.9	153.75		212.9	35.08
335.42							256.4	155.4		0	345.56
153.49							221.22	217.78		0	126.52
295.39							271.1			230.33	288.52
221.78							114.64			15.03
171.29							239.49			261.55
205.99										255.38
375.96										183.5
304.55
339.93
146.62
88.38
261.82
362.19
324.81
144.99
323.56

## Sheet: Figure 2
The following datasets pertain to Figure 2B-C.
Numbers indicate the number of branch points added to ddaEarbors 24 hours post-dendrotomy @20C; each number (row) is 1 neuron from an individual animal.
γTub37c RNAi VDRC25271	InR RNAi BL51518	Ret RNAi BL25948	Ror RNAi BL62868	Ror RNAi VDRC932	Ror RNAi on X BL29930	Nrk RNAi BL56936	Nrk RNAi BL55184
5	6	11	1	3	1	12	8
6	7	4	5	4	3	6	5
14	9	4	-2	6	1	7	5
9	4	8	3	8	1	2	3
3	4	9	4	4	1	2	5
6	4	5	10	5	4	3	3
4	4	8	4	3	2	5	-2
1	1	6	1	9	5	2	2
9	7	3	4	6	1	6	5
9	5	7	1	8	3	0	-1
6	2	5	1	5	2	0	0
11	1	7	0	4	1	4	2
8	3	6	-3	2	0	1	6
6	5	5	2	3	0	2	7
7	4	4	3	2	2		2
0	3	9			3		8
3	7	7			4		1
1	6	4			2		4
3	-1				3		7
3							11
4							5
6							2
3							5
6							5
5							8
0
3
5
2
6
12

## Sheet: Figure 3
The following datasets pertain to Figure 3. Additional information is above each dataset.
Numbers indicate diameter of ddaC arbors 24 hours post-dendrotomy @25C; each number (row) is 1 neuron from an individual animal.							Numbers indicate the number of branch points added to ddaEarbors 24 hours post-dendrotomy @20C; each number (row) is 1 neuron from an individual animal. Rows indicate 1 animal for time-course experiments. Empty cells indicate the dendrite arbor could not be quantified (e.g. dead, pupated).
Figure 3B-C.							Figure 3D-E
ddaC							ddaE
yw 24HPD	yw 48HPD	yw 72HPD	RorΔ26 24HPD	RorΔ26 48HPD	RorΔ26 72HPD		Control RNAi 24HPD	Control RNAi 48HPD	Control RNAi 72HPD	Ror RNAi 24HPD	Ror RNAi 48HPD	Ror RNAi 72HPD	yw 24HPD	yw 48HPD	yw 72HPD	RorΔ26 24HPD	RorΔ26 48HPD	RorΔ26 72HPD
250.346	329.33		46.925				5		9	1			3	7		2
165.208			176.944	185.99	235.15		6	13		5	9	7	9	11		-3
234.092	401.908	518.363	209.664	204.963			14	16		-2	2	4	2	4	10	0
82.576			121.128	134.321	143.735		9	16		3			13	13	14	0
268.687			0	0			3	5		4			10	5	10	0
290.584	361.703	490.589	0	0			6	10		10			4	3	6	1
133.711			112.045	213.397	251.986		4			4			4	8	10	1
208.965	421.592	445.584	0	93.361	90.781		1	8		1			11	11	16	7
197.478			79.359	287.104	278.571		9			4			5	2	10	1
264.845	403.773	431.181	234.049	393.67			9	11		1			10	12	18	3
215.903	378.81	449.351	126.181	346.886	344.66		6	15		1			11	13	15	5
287.511			39.89	0			11			0			4	16	14	7
99.265	305.581		182.204	342.743			8			-3			4	9	16	3
278.505			207.149	361.128	346		6			2			3	16	14	1
178.131			205.673	412.194			7			3			5	8	7	5
179.321			121.993	366.232	383.707		0				3		8	12	9	2
118.869			231.43	419.209			3				4			5		2
184.667	199.287	208.197	139.99	312.316	407.821		1				9			13			9	9
335.391	356.251	480.856	97.053	359.661	331.898		3				6			5			6	7
146.517			235.77				3				6			8			3
185.569	392.991		161.47	317.333	464.593		4				2			9			6	9
91.69			199.954	374.984			6				9			15			14	16
185.804	259.175	283.3	218.216				3				6			5			17
164.091	304.726		0				6				8			11			13	10
122.282	168.706		214.072	296.105			5				9			-1			6	5
230.035	308.119	499.387	193.94	313.419	413.023		0	1			8			15			16	21
192.896	389.33	507.461	167.516	311.105	391.219		3	3			3			9			5	8
233.118	384.041		240.2	351.684	451.591		5	6			3			10			8	12
239.067	356.727	397.765	336.432				2	6			8			6			6	9
190.678	376.878	410.923	183.92	332.708			6	7			7			17			5	9
133.13			260.605	319.794			12				7			13			8	17
0			113.368				6	9	11		15			8			2	1
216.785	372.986		186.602				4	14	14		8		15				3	8
115.755	310.654	360.985	180.148				10	15	18		8		8				4	5
236.335	318.669	369.919	247.135	356.834			5	13	16		13		7				10	11
243.405			0				6	11			9		10				4	5
273.489	406.778		169.806				8	16	30		7		9				4	7
202.917	370.932		217.105				6	13	17		11		9				5
227.947	361.643		196.049				3				10		6				5	3
116.207	292.748		239.135	316.369			3	3	4		10		3
			107.484	253.872			3	4		1			7
			0	0	0		4	7		3			8
			246.73	324.268	347.596		4	6	10	4			3
			124.994	255.725			9			3			5
			138.587	225.832			6	8	8	6			4
			0	0			6	8	11	1			4
			225.633	319.108	392.283		3	4	6	2	5		7
			173.316	258.348	300.394		0	1	2	2	13		5
			121.163	186.694			3	3	4	7	12		2
			261.67	319.21	306.774		7	9	10	10	7		3
							9	10	10	1	3		2
							8	14	17	2			2
							9	8	10	0			5
							6	9	14	3	8	13	10
							7			3	5	7	4
										3	7	7	6
										5			3
										5	11		6
										4	5
										6	7	8
										5	6
										5	8	12
										4	13	14
										2	2	6
										3	3	2
										2	1	5
										5	9	10
										5	10	12
										1	4	8
										2	5	4
										4	7	5
										2	2	4
										10
										4	9	15
										2	6	7
										4	7	8
										0	7
										5	4	8
										3	6
										3	4	6
										3	7	7
										7	9	11
										8	14	14
										4	11	17

## Sheet: Figure 4
The following datasets pertain to Figure 4. Additional information is above each dataset.											ddaC dendrite arbors were traced in FIJI using the Simple Neurite Tracer plugin and sholl analysis was performed using the soma as centerpoint with 10um steps. N=3 per group.								ddaC dendrite arbors were traced in FIJI and total length was calculated using the Simple Neurite Tracer plugin.
Total # of branchpoints in ddaE dendrite arbors at respective stages of larval development (L1-L3) reared at 25C.
Figure 4A-B											Figure 4C-E								Total dendrite length of ddaC arbors
	ddaE										ddaC sholl analysis								total ddaC dendrite length (um)
	yw L1	yw L2	yw L3	yw late L3	RorΔ26 L1	RorΔ26 L2	RorΔ26 L3	RorΔ26 late L3			diameter (um)	control yw			RorΔ26/Δ26				yw	Ror
Branch point #	24	16	24	20	22	19	21	23			0	0	0	5	0	0	5		29120.3	24398.3
	22	29	23	24	16	19	29	35			10	2.8	0.84	5	4	1.87	5		25094.2	22651.4
	19	30	23	31	23	27	25	30			20	4.6	1.52	5	6	2.74	5		28306.8	29961.4
	15	23	19	21	22	23	23	25			30	10	1.58	5	8	1.73	5		24465	28801.2
	17	24	21	23	21	16	27	22			40	9.6	1.82	5	10.6	1.67	5		23965.4	30880.2
	17	31	24	21	19	20	20	18			50	14.4	4.62	5	14	2.65	5
	23	21	14	27	17	31	18	28			60	14.8	3.03	5	17	3.67	5
	18	23	25	19	19	26	23	19			70	17.6	3.78	5	19	1.58	5
	15	21	22	18	23	22	24	29			80	18.4	1.82	5	21.8	2.49	5
	23	26	22	18	11	19	18	28			90	23	2.55	5	24.4	3.51	5
											100	24.6	3.21	5	27	4.06	5
											110	30.6	2.07	5	30	4.64	5
											120	35.8	5.17	5	32.6	3.21	5
											130	35.8	4.44	5	35.8	2.28	5
											140	38.8	3.03	5	41.6	5.41	5
											150	43.4	7.57	5	42.2	6.53	5
											160	47	3.32	5	42	3	5
											170	46.8	5.12	5	47.6	5.32	5
											180	53.2	12.52	5	56.6	10.31	5
											190	53.6	6.54	5	58	9.82	5
											200	53.2	8.35	5	64.8	7.12	5
											210	64.2	6.22	5	65.4	8.17	5
											220	63.6	7.77	5	62	7.97	5
											230	60.2	11.84	5	65.4	13.52	5
											240	62.8	7.4	5	64.6	5.94	5
											250	64	7.94	5	65.4	9.5	5
											260	67.8	2.39	5	65.6	4.72	5
											270	66.8	7.79	5	57.4	6.73	5
											280	72.4	7.8	5	61.8	5.12	5
											290	64.2	6.3	5	57.8	9.88	5
											300	69.8	14.32	5	57.8	8.93	5
											310	60	18.36	5	57.6	15.19	5
											320	56.4	12.78	5	57.4	17.14	5
											330	50.2	15.51	5	51.2	7.29	5
											340	41.2	12.76	5	50.8	17.71	5
											350	37.4	14.24	5	37.2	14.02	5
											360	30.2	9.23	5	31.4	16.62	5
											370	25.4	6.88	5	29.6	16.86	5
											380	13.6	11.72	5	19.4	10.9	5
											390	12.2	8.32	5	14.4	9.91	5
											400	10.2	7.4	5	10	8.75	5
											410	9.6	8.35	5	7.4	6.91	5
											420	5.2	5.26	5	5	4.69	5
											430	3.6	4.98	5	2.8	3.11	5
											440	2.8	4.15	5	4	5.1	5
											450	1.6	2.61	5	1.4	1.67	5
											460	0.8	1.79	5	0.8	1.1	5
											470	0.2	0.45	5	1.2	1.79	5
											480	0	0	5	0.8	1.3	5
											490	0	0	5	0.2	0.45	5
											500	0	0	5	0.2	0.45	5

## Sheet: Figure 5
The following datasets pertain to Figure 5. Additional information is above each dataset.
Axon regeneration in ddaE neurons was quantified as described in Materials and Methods. Each cell represents normalized axon regeneration length (um) from 1 animal.
Figure 5B-C
ddaE Axon Regeneration length (um) normalized
γTub37c RNAi VDRC25271	Ror RNAi BL62868	Wnd RNAi 103410	yw	RorΔ26	plp RNAi 65231
446.6	316.251	37.4262	134.968	56.2137	523.218
85.6	397.102	42.6344	330.301	300.927	107.97
131	457.335	66.8914	196.707	118.601	54.5295
214.8	126.223	42.3714	552.179	255.484	314.108
150.7	124.277	10.6075	192.008	248.086	84.6001
502.2	2.52083	62.3173	156.099	30.6922	300.594
170.8	256.789	36.35	377.709	286.761	131.631
48.8	208.314	45.0327	219.046	291.953	13.3666
123.9	234.344	61.4847	16.6285	115.431	238.317
169.2	356.456	22.2107	46.5988	66.0602	264.105
364.8	380.08	85.4874	121.224	153.682	78.8826
29.6	337.809	0.758589	603.224	23.623	131.926
175.8	281.846	2.50855	142.425	396.207	381.378
435.3	7.2797	31.1325	131.265	98.8298	245.869
334.5	245.78	25.2225	573.484	327.932	475.128
275.5	587.651	53.059	124.39	317.285	105.057
155.6	37.0014	52.5798		471.989
95.2	139.444	86.413		347.017
238.9	82.8187	32.7948		87.4136
476.5	64.2121	2.62496		68.7959
322	443.655	48.6622		150.662
596.1	225.468	0.57648		139.325
	273.362	39.4705		37.3668
	655.723	6.78199		618.359
	567.866	31.6806		303.381
	268.733	17.5028		129.259
	668.226			318.635
	86.6114			411.779
	187.063			506.929
	346.502			85.0612
	90.9168
	203.577

## Sheet: Figure 6
The following datasets pertain to Figure 6. Additional information is above each dataset.
ddaC dendrite regeneration diameters 24HPD @25C.															ddaE added branch points 24HPD @20C.
Figure 6A-B.															Figure 6C-D.
control	fz A	fz B	fz2 A	arr	dsh	gish	arm A	arm B	Axn A	Axn B					control	fz A	fz B	fz2 A	fz2 B	arr	arm A	arm B	dsh	gish	otk A	otk B	Axn A	Axn B
γtub37C RNAi VDRC25271	fz RNAi VDRC105493	fz RNAi VDRC43075	fz2 RNAi VDRC108998	arr BL31473	dsh RNAi VDRC101525	gish RNAi BL28066	arm RNAi VDRC107344	arm RNAi VDRC7767	Axn RNAi BL62434	Axn RNAi VDRC7798	yw	Axn18/+	Axin RNAi BL62434, AxnSO44230/+		γtub37C RNAi VDRC25271	fz RNAi VDRC105493	fz RNAi VDRC43075	fz2 RNAi VDRC108998	fz2 B BL27568	arr BL31473	arm RNAi VDRC107344	arm RNAi VDRC7767	dsh RNAi VDRC101525	gish RNAi BL28066	otk RNAi BL25790	otk RNAi BL55869	Axn RNAi BL62434	Axn RNAi VDRC7798	yw	Axn18/+
231.26	278.45	195.73	233.03	0	285.48	291.61	242.21	383.74	230.13	324.26	274.43	359.38	71.735		5	3	9	3	8	2	3	1	0	8	3	3	8	0	3	0
323.07	216.36	140.14	336.19	259.75	306.66	0	237.28	20.96	173.75	326.15	231.38	295.89	236.676		6	2	8	3	0	4	5	2	0	1	3	1	4	5	9	0
223.63	277.96	306.04	45.89	259.29	158.4	194.38	260.1	260.26	313.6	44.82	403.84	319.8	198.888		14	4	2	11	3	3	0	4	2	1	5	4	4	7	2	4
192.87	229.72	253.97	114.45	140.71	271.63	0	0	79.36	252.07	261.49	206.14	230.51	0		9	0	4	11	5	6	10	0	0	0	3	4	0	6	13	3
278.75	140.16	178.16	230.4	251.15	107.2	289.93	280.22	261.28	343.21	208.71	214.88	226.6	237.756		3	3	3	4	5	1	5	6	4	2	8	14	5	4	10	10
150.38	158.75	217.43	275.31	0	151.73	195.66	248.38	118.97	70.5	271.5	315.68	230.5	162.264		6	6	1	1	0	8	6	11	5	3	2	0	1	5	4	3
88.52	280.65	191.45	287.39	220.11	147.35	147.87	240.88	198	251.85	196.34	236.59	27.85	219.06		4	3	4	4	7	9	5	8	1	8	3	4	2	9	4	1
281.55	82.32	0	251.67	208.87	217.26	144.64	334.47	12.48	185.67	237.07	306.27	245.98	124.204		1	5	2	1	7	5	3	5	3	8	4	2	0	1	11	3
256.6	313.44	246.36	260.2	44.73	204.32	192.15	87	237.56	157.62	223.6	153.47	127.11	157.535		9	2	5	-2	4	6	4	5	1	3	6	2	0	5	5	5
286.42	70.66	5.09	199.88	279.18	106.66	93.02	120.48	299.19	38.67	255.3	263.92	247.8	170.316		9	6	3	0	18	4	4	2	1	6	7	1	5	0	10	4
192.2	233.87	268.83	250.06	85.05	17.3	145.38	334.46	295.49	269.26	190.64	294.71	0	158.291		6	0	4	2	4	2	3	6	1	2	8	3	0	1	11	3
198.29	267.68	154.37	297.47	236.48	263.05	0	199.74	220	0	197.28	190.8	321.98	0		11	3	6	5	5	4	3	3	3	2	6	5	0	6	4	3
230.18	46.2	0	283.63	205.27	0		229.87	327.39	308.42	191.23	285.61	264.65	316.635		8	1	9	1	10	2	3	0	0	8	6	2	3	1	4	5
381.41	240.76	16.8	350.01		37.35		200.91	157.99	162.81	80.77	207.9	194.01	232.109		6	4	4	-1	0	3	6	4	4	7	5	7	4	2	3	4
300.26	93.66	0	222.75		232.35			340.11	53.69	228.41	285.29	222.9	311.201		7	1	6	6	2	2	4	7	9	2	4	8	2	3	5	6
0	4.99	272.34	216.83		212.05				12.63	0	139.73	48.53	190.904		0	3	5		9	0	6	4	4	2	7	8	1	0	8
99.45	44.74	277.79	290.36		71.91				23.97	201.29	330.53	0	261.056		3	6	6		2	5	6		4	6	2	3	0	8	15
235.94	351.8	344.16	309.53		24.28				150.14	239.82	159.91	68.45	271.476		1	1	5			2	5		0	1	2	4	0		8
90.64	287.67	199.74	331.85		198.35				228.21	71.91	269.89	332.76	247.214		3	3	6				5			4	6	4			7
229.87	37.11	0	146.82		14.08				246.16	76.61	304.47	277.61	231.59		3	2	5				1			2	6	5			10
345.74	255.66	18.19	0		81.74				202.16		287.26	299.61			4	5	2				3			0	2	0			9
295.3	159.65	306.04	207.62		178.87				242.76		184.96	28.22			6	8	3				4			1		3			9
208.56	243.04	12.31	313.55		326.12				155.08		293.13	28.22			3	7	8				5			5		5			6
316.46	202.3	37.11	246.1		31.82				220.32		296.55				6	6	5							2		2			3
277.52	265.64	246.68	166.53		187.53				230.92		192.68				5	3	3									1			7
335.42	235.55	200.09	159.9		13.44				294.64		303.85				0	0	2									5			8
153.49	6.75	86.04	182.39		56.29				225.86		0				3	4										8			3
295.39	177.62	0	13.68						277.41		283.27				5	3										5			5
221.78	34.08								235.22		61.45				2	3										3			4
171.29	197.3								282.59		253.79				6	4										2			4
205.99	194.82								225.05		125.84				12	0													7
375.96	217.82								347.31		208.94				6	4													5
304.55	296.64								305.54		263.76				4	8													2
339.93									44.94		366.53				10	2													3
146.62											267.51				5	8													2
88.38											347.39				6	2													2
261.82											318.89				8														5
362.19															6														10
324.81															3														4
144.99															3														6
323.56															3														3
															4														6
															4
															9
															6
															6
															3
															0
															3
															7
															9
															8
															9
															6
															7

## Sheet: Figure 7
The following datasets pertain to Figure 7. Additional information is above each dataset.
Dsh-GFP positive (+) puncate were tallied in regenerating ddaE dendrite arbors 24HPD @20C.
ddaE: proportion of dsh-GFP puncta at dendrite branch points
γtub37C RNAi VDRC25271				Ror RNAi BL62868
0hr GFP+	24hr GFP+	new GFP+		0hr GFP+	24hr GFP+	new GFP+
1	0.867	0.875		0.773	0.375	0.4
1	0.909	0.8		0.68	0.857	0.667
1	0.923	1		0.821	0.895	0.8
0.889				0.6	0.667	0.429
0.818	0.958	1		0.833	0.667	0.833
0.933	0.9	1		0.625	0.5	0.667
0.909	0.938	0.667		0.906	0.696	0.2
0.935	0.7	0		0.765	0.5	0.667
0.879	0.867	1		0.6	0.692	0.667
0.895	0.938	1		0.792	0.563	0.25
0.967	1	1		0.724	0.714	0.5
1	1	1		0.65	0.75	0.333
0.875	0.75	0.667		0.63	0.667	0.4
0.842				0.846	0.8	0.8
0.947				0.955	0.875	0.8
1	0.867	0.667		0.906	0.786	1
0.909	1	1		0.9	0.882	0.667
0.95				0.72	0.857	1
0.943	0.905	0.667
0.833	0.875	1
0.895	0.68	0.5
0.875
0.87
Legend:
24hr GFP+	Total proportion of GFP+ branch points 24 hours after dendrotomy.
new GFP+	Proportion of GFP+ branch points only in branch points added after dendrotomy.

## Sheet: Figure 8
The following datasets pertain to Figure 8. Additional information is above each dataset.
Figure 8A-B						Figure 8C-D						Figure 8E-F
ddaE dendrite regeneration						ddaC dendrite regeneration						ddaE axon regeneration (normalized) values
γTub37c RNAi VDRC25271	γTub23C RNAi VDRC107572	γTub23c RNAi 19130	Plp RNAi BL65231	Plp RNAi VDRC101645		γtub37C RNAi VDRC25271	γtub23C RNAi VDRC107572	γtub23C RNAi VDRC19130	plp RNAi BL65231	plp RNAi VDRC101645		γTub37c RNAi VDRC25271	plp RNAi 65231
5	7	2	4	2		231.26	19.73	51.47	47.62	0		446.6	523.218
6	2	2	1	2		323.07	190.53	156.92	353.57	0		85.6	107.97
14	5	8	5	1		223.63	125.67	197.88	293.77	285.25		131	54.5295
9	9	2	1	2		192.87	286.78	182.66	174	76.28		214.8	314.108
3	2	0	1	6		278.75	248.08	260.85	383.52	55.65		150.7	84.6001
6	2	0	4	7		150.38	161.67	277.25	308.73	271.69		502.2	300.594
4	0	4	3	5		88.52	340.94	246.39	158.1	333.63		170.8	131.631
1	2	6	5	5		281.55	208.5	226.49	20.83	113.43		48.8	13.3666
9	5	8	4	7		256.6	252.92	279.13	11.4	273.87		123.9	238.317
9	4	3		3		286.42	0	302.96	259.66	285.13		169.2	264.105
6	1	2		6		192.2	0	152.71	20.16	17.34		364.8	78.8826
11	2	-2		9		198.29	164.52	0	63.95	231.72		29.6	131.926
8	6			3		230.18	152.24	40.42	345.77	132.29		175.8	381.378
6	1			4		381.41	243.41	188.71	0	219.42		435.3	245.869
7				5		300.26	257.69	254.17	131.29	191.22		334.5	475.128
0				1		0	291.74	144.56	197.31	253.51		275.5	105.057
3				2		99.45	0	227.12	0	25.85		155.6
1				2		235.94	223.22	130.48	38.73	158.73		95.2
3				1		90.64	68.42	187.64	187.28	153.77		238.9
3				8		229.87	304.45	0	93.07	201.06		476.5
4				2		345.74	104.32	11.92	390.36	241.99		322
6				3		295.3	124.17	299.06	208.09	243.88		596.1
3						208.56	167.72	210.02	245.58	173.83
6						316.46	266.97	238.68	272.28	192.43
5						277.52	192.21	272.52	155.81	280.43
0						335.42	14.47	259.71	3.12	0
3						153.49	199.1	31.35	0	0
5						295.39	75.53	248.57	274.41	246.61
2						221.78	185.51	131.4	61.85	136.53
6						171.29	266.28	250.82	10.9	0
12						205.99	128.12	254.75	8.74	0
						375.96	133.23	295.97	153.39	0
						304.55	63.89	30.98	15.09
						339.93	210.76	51.47	267.22
						146.62		310.14	51.12
						88.38		50.89	194.94
						261.82		324.34	330.92
						362.19		33.07
						324.81
						144.99
						323.56

## Sheet: Figure 9
The following datasets pertain to Figure 9. Additional information is above each dataset.
									ddaE comb dendrites were analyzed for 300 seconds between 1st and 4th branchpoints. Total EB1-GFP comet number was counted and divided by length of comb dendrite (um) to get comets per micron (cpm).
Figure 8A-B			Figure 8C-D						Figure 8E-F
ddaE γtub-GFP branchpoint fluoresence intensity (normalized Bp-NBp)			ddaC gtub-GFP fluoresence (normalized Bp-NBp)						Control VDRC 33320 uncut	Control 8HPA	Ror 62868 uncut	Ror BL62868 8HPA	yw uncut	RorΔ26/Δ26 uncut
RTNL2 RNAi 33320	Ror BL 62868		Control RNAi 33320, 0hr PI	Control RNAi 33320, 24hr PI	Ror RNAi 68268, 0hr PI	Ror RNAi 68268, 24hr PI			0.205291	0.214629	0.133684	0.168458	0.141	0.249
23310.6	17906.3		10730	19701.6	2814.87	1823.73			0.091765	0.339559	0.090447	0.370148	0.254	0.336
19668.8	26476.7		5325.2	9367.63	2280.69	3003.89			0.216579	0.417324	0.242593	0.218818	0.364	0.517
32902.8	10761.9		5498.83	3450.5	3341.5	1446.25			0.068481	0.421195	0.16114	0.278177	0.376	0.047
18191.8	21123.9		8848.37	10091.4	2769.02	1550.83			0.321121	0.284621	0.192953	0.125889	0.562	0.075
13696.6	10188.3		10449.7	9468.8	2229.93	2107.86			0.15287	0.326379	0.333189	0.117523	0.242	0.246
15155.1	22632.5		4375.3	12024.7	3501.34	1286.28			0.071112	0.413064	0.202769	0.208084	0.329	0.223
31259.3	11114.1		10354.6	7600.62	4180.62	2412.07			0.337169	0.206477	0.360693	0.248149	0.031	0.177
28881.2	13048.8		11244.6	2948.43					0.232498	0.471301	0.331424	0.252637	0.248	0.487
14650.7	16071.3								0.239023	0.228722	0.165957	0.125172	0.416	0.44
14863	11699.7								0.236239	0.470226	0.200891	0.165307		0.145
19333.7	14002.8								0.252765	0.313887	0.229023	0.365245		0.282
17368.2	15022.2								0.197092	0.279783	0.186254	0.280899		0.726
16924.1									0.168845	0.315234				0.482
19132.4									0.168632	0.384964				0.224
21373.4									0.153828	0.503384				0.182
30489.2									0.315699					0.158
24742.2									0.171949					0.118
26699.3									0.157485					0.14
									0.130034
									0.307704
									0.119589
									0.12196
									0.068283

## Sheet: Figure S1
The following dataset pertain to Figure S1A-C.
ddaC dendrite arbor length vs widest diameter, 24hr post dendrotomy (control RNAi gtub37c RNAi 25271)
sample #	total arbor length	regeneration diameter (um)
2014	1870.28	231.26
2015	4522.46	323.07
2017	2020.65	223.63
2018	1874.79	192.87
2019	3540.66	274.85
2021	874.09	150.38
2032	425.97	88.52
2048	2931.31	281.55
2049	3874.56	256.6
2050	3557.17	286.42
2051	2820.95	192.2
2052	2287.9	245.6
2056	21.13	25.1
2057	53.26	46.4
2059	1918.05	198.29
2127	6.391	3.12
2130	2431.04	230.03
2132	1462.21	180.14
2134	3.9	0
2151	4294.26	317.3
2153	2612.7	264
2156	1572.52	236.9
2157	518.19	109.54
2169	2513.79	185.56
2144	2453.52	242.23
2145	2183.15	236.97
2147	13.97	0
2148	151.26	99.15
2149	2097.36	260.73
2160	3237.7	267.99
2161	2788.63	252.32
2163	4231.75	291.99
2164	2539.09	263.13
2167	2225.69	202.44

[truncated: 6 more sheets: Figure S2, Figure S3, Figure S4, Figure S5, Figure S6, Figure S7]
