# Supplementary material for: The receptor tyrosine kinase Ror is required for dendrite regeneration in Drosophila neurons
Source: PLoS Biol. 2020 Mar 12;18(3):e3000657. doi: 10.1371/journal.pbio.3000657 (PMC7067388; doi:10.1371/journal.pbio.3000657)
Supplement: S1 Table — (XLSX) [file pbio.3000657.s009.xlsx]

## Sheet: Ror paper reagents
RNAi and Mutant List
Name	Abbreviation	Alternate Names	Chromsome	VDRC/Bloomington #	VAL/GD/KK	CG#	TRiP#	FBgn	RNAi expressed	hairpin location	description		CG Idenfication become notes column???
RNAi lines
14-3-3epsilon			III	BL31497	VALIUM1	CG31196	HM04001	FBgn0020238		Map: Chr 3, 68A4, 3L:11070538..11070538.
Abl			III	BL28325	VALIUM10	CG4032	JF02960	FBgn0000017		Map: Chr 3, 68A4, 3L:11070538..11070538.
Ac78C			III	BL55312	VALIUM20	CG10564	HMC03999	FBgn0024150		Map: Chr 3, 68A4, 3L:11070538..11070538.
Adf-1			III	BL28680	VALIUM10	CG15845	JF03095	FBgn0284249		Map: Chr 3, 68A4, 3L:11070538..11070538.
Adf-1			II	VDRC102176	KK	CG15846		FBgn0284250
Adf-1			III	VDRC4278	GD	CG15847		FBgn0284251
Akt1			II	VDRC103703	KK	CG4006		FBgn0010379
Alk			II	VDRC107083	KK	CG8250		FBgn0040505
Arm	arm A		II	VDRC107344	KK	CG11579		FBgn0000117
Arm	arm B		III	VDRC7767	GD	CG11579		FBgn0000117
Arr	arr		III	BL31473	VALIUM1	CG5912	JF01261	FBgn0000119		Map: Chr 3, 68A4, 3L:11070538..11070538.
Axn	Axn B		II	BL62434	VALIUM20	CG7926	HMJ23888	FBgn0026597	soma, germline	Map: Chr 2, 25C6, 2L:5108448..5108448.
Axn	Axn A		III	VDRC7748	GD	CG7926		FBgn0026597
Axn18	Axin 18		III		Yashi Ahmed			FBal0324916					Non-RNAi
AxnS044230	Axin S043320		III		Yashi Ahmed			FBal0097414					Non-RNAi
aurB			III	BL28691	VALIUM10	CG6620	JF03107	FBgn0024227		Map: Chr 3, 68A4, 3L:11070538..11070538.
aurB			III	VDRC104051	KK	CG6620		FBgn0024227
brm			III	BL31712	VALIUM1	CG5942	HM04019	FBgn0000212		Map: Chr 3, 68A4, 3L:11070538..11070538.
brm			III	BL34520	VALIUM20	CG5942	HMS00050	FBgn0000212		Map: Chr 3, 68A4, 3L:11070538..11070538.
btk29A			III	BL25791	VALIUM10	CG8049	JF01797	FBgn0003502		Map: Chr 3, 68A4, 3L:11070538..11070538.
btk29A			III	VDRC106962	KK	CG8049		FBgn0003502
btl						CG32134		FBgn0285896
borr			II	BL56942	VALIUM20	CG4454	HMC04381	FBgn0032105		Map: Chr 2, 25C6, 2L:5108448..5108448.
Bub3			III	BL32989	VALIUM20	CG7581	HMS00789	FBgn0025457		Map: Chr 3, 68A4, 3L:11070538..11070538.
Cad96Ca						CG10244		FBgn0022800
caMKI			II	VDRC101380	KK	CG1495		FBgn0016126
CaMKII			II	VDRC100265	KK	CG18069		FBgn0264607
CaMKII			III	BL29401	VALIUM10	CG18069	JF03336	FBgn0264607		Map: Chr 3, 68A4, 3L:11070538..11070538.
CG10702			II	BL42663	VALIUM20	CG10702	HMS02499	FBgn0032752		Map: Chr 2, 25C6, 2L:5108448..5108448.
cg12129			II	BL52889	VALIUM20	CG12129	HMC03627	FBgn0033475		Map: Chr 2, 25C6, 2L:5108448..5108448.
CG3008			III	BL31736	VALIUM1	CG3008	HM04045	FBgn0031643		Map: Chr 3, 68A4, 3L:11070538..11070538.
smal			III	BL55907	VALIUM20	CG34380	HMC04191	FBgn0085409		Map: Chr 3, 68A4, 3L:11070538..11070538.
Chro			II	BL57470	VALIUM20	CG10712	HMC04781	FBgn0044324		Map: Chr 2, 25C6, 2L:5108448..5108448.
cnk			III	BL33366	VALIUM20	CG6556	HMS00238	FBgn0286070		Map: Chr 3, 68A4, 3L:11070538..11070538.
Crk			II	BL55277	VALIUM20	CG1587	HMC03964	FBgn0024811		Map: Chr 2, 25C6, 2L:5108448..5108448.
Crk			II	VDRC106498	KK	CG1587		FBgn0024811
Csk			II	BL41712	VALIUM20	CG42317	HMS02277	FBgn0262081		Map: Chr 2, 25C6, 2L:5108448..5108448.
Csk			II	VDRC109813	KK	CG42317		FBgn0262081
ddr						CG33531		FBgn0053531
dnt			II	BL67251	VALIUM20	CG17559	HMC06353	FBgn0024245		Map: Chr 2, 25C6, 2L:5108448..5108448.
dos			III	BL31766	VALIUM1	CG1044	HM04078	FBgn0016794		Map: Chr 3, 68A4, 3L:11070538..11070538.
dpr20			III	BL28293	VALIUM10	CG12191	JF02923	FBgn0035170		Map: Chr 3, 68A4, 3L:11070538..11070538.
dRas				VDRC10642
drl			III	BL39002	VALIUM20	CG17348	HMS01918	FBgn0015380		Map: Chr 3, 68A4, 3L:11070538..11070538.
Drl-2			III	BL55893	VALIUM20	CG3915	HMC04172	FBgn0033791		Map: Chr 3, 68A4, 3L:11070538..11070538.
dsh	dsh		III	VDRC101525	KK	CG18361		FBgn0000499
Dsor1			III	BL32920	VALIUM20	CG15793	HMS00710	FBgn0010269		Map: Chr 3, 68A4, 3L:11070538..11070538.
Egfr			III	BL25781	VALIUM10	CG10079	JF01368	FBgn0003731		Map: Chr 3, 68A4, 3L:11070538..11070538.
Eph						CG1511		FBgn0025936
Fak			II	BL44075	VALIUM20	CG10023	HMS02792	FBgn0020440		Map: Chr 2, 25C6, 2L:5108448..5108448.
Fak			III	BL33617	VALIUM20	CG10023	HMS00010	FBgn0020440		Map: Chr 3, 68A4, 3L:11070538..11070538.
fz	fz A		II	VDRC105493	KK	CG17697		FBgn0001085
fz	fz B		II	VDRC43075	GD	CG17697		FBgn0001085
fz2	fz2 B		II	VDRC108998	KK	CG9739		FBgn0016797
fz2	fz2 A		III	BL27568	VALIUM10	CG9739	JF02722	FBgn0016797		Map: Chr 3, 68A4, 3L:11070538..11070538.
fz2-ECD-GPI			III	BL44221	P{UAS-fz2(ECD)-GPI}3			FBst0044221					Non-RNAi
fzP21	fz P21		III		Adler lab
geminin			II	BL50720	VALIUM20	CG3183	HMS02954	FBgn0033081		Map: Chr 2, 25C6, 2L:5108448..5108448.
gish	gish		III	BL28066	VALIUM10	CG6963	JF02903	FBgn0250823		Map: Chr 3, 68A4, 3L:11070538..11070538.
G⍺i			III	VDRC28150	GD	CG10060		FBgn0001104
G⍺o			II	VDRC110552	KK	CG2204		FBgn0001122
G⍺o			III	VDRC19124	GD	CG2204		FBgn0001122
GoGDP					from Andrew Tomlinson								Non-RNAi
γTub23c			II	VDRC107572	KK	CG3157		FBgn0260639
γTub23c			III	VDRC19130	GD	CG3157		FBgn0260639
γTub23CA14-9			II	BL7041				FBst0007041					Non-RNAi
γTub23CA15-2			II	BL7042				FBst0007042					Non-RNAi
γTub37c	control RNAi		III	VDRC25271	GD	CG17566		FBgn0010097
hep			II	VDRC47507	GD	CG4353		FBgn0010303
HsapMJDQ27			III	BL8149	P{UAS-Hsap\MJD.tr-Q27}N18.3d								Non-RNAi
HsapMJDQ78			II	BL8150	P{UAS-Hsap\MJD.tr-Q78}c211.2								Non-RNAi
htl						CG7223		FBgn0010389
Impl2			II	BL55855	VALIUM20	CG15009	HMC03863	FBgn0001257		Map: Chr 2, 25C6, 2L:5108448..5108448.
InR			II	BL51518	VALIUM20	CG18402	HMS03166	FBgn0283499		Map: Chr 2, 25C6, 2L:5108448..5108448.
InRDN			III	BL8253				FBst0008253
klp64D			II	VDRC45373	GD	CG10642		FBgn0004380
Lst8			III	BL34361	VALIUM20	CG3004	HMS01350	FBgn0264691		Map: Chr 3, 68A4, 3L:11070538..11070538.
mad			II	VDRC110517	KK	CG12399		FBgn0011648
Mec2			II	BL61259	VALIUM20	CG7635	HMJ23038	FBgn0030993		Map: Chr 2, 25C6, 2L:5108448..5108448.
med			III	BL31928	VALIUM10	CG1775	JF02218	FBgn0011655		Map: Chr 3, 68A4, 3L:11070538..11070538.
mekk1			III	BL28587	VALIUM10	CG7717	HM05075	FBgn0024329		Map: Chr 3, 68A4, 3L:11070538..11070538.
mthl3			II	BL41887	VALIUM20	CG6530	HMS02309	FBgn0028956		Map: Chr 2, 25C6, 2L:5108448..5108448.
Ndc80			II	BL38260	VALIUM20	CG9938	HMS01704	FBgn0030500		Map: Chr 2, 25C6, 2L:5108448..5108448.
Nrk	Nrk A		III	BL56936	VALIUM20	CG4007	HMC04375	FBgn0020391		Map: Chr 3, 68A4, 3L:11070538..11070538.
Nrk	Nrk B		II	BL55184	VALIUM20	CG4007	HMC03875	FBgn0020391		Map: Chr 2, 25C6, 2L:5108448..5108448.
Nuf2			II	BL36725	VALIUM20	CG8902	HMS01616	FBgn0031886		Map: Chr 2, 25C6, 2L:5108448..5108448.
Oli			III	BL25979	VALIUM10	CG5545	JF02001	FBgn0032651		Map: Chr 3, 68A4, 3L:11070538..11070538.
otk						CG8967		FBgn0004839
patronin			II	VDRC27654	GD	CG33130		FBgn0263197
patronin			III	BL36659	VALIUM20	CG33130	HMS01547	FBgn0263197		Map: Chr 3, 68A4, 3L:11070538..11070538.
Pc			III	BL33622	VALIUM20	CG32443	HMS00016	FBgn0003042		Map: Chr 3, 68A4, 3L:11070538..11070538.
PI3K21B			II	VDRC104179	KK	CG2699		FBgn0020622
PI3K92E			III	VDRC38985	GD	CG4141		FBgn0015279
Pka-C1.FLAG			II	BL35554		CG4379		FBgn0000273
PkaC1K75A			II	BL35558				FBcl0430051					Expresses Pka-C1 with no catalytic activity under UAS control.
Pkc98E			III	VDRC33434	GD	CG1954		FBgn0003093
Pkc98E			III	BL29311	VALIUM10	CG1954	JF02470	FBgn0003093		Map: Chr 3, 68A4, 3L:11070538..11070538.
pld			III	BL32839	VALIUM20	CG12110	HMS00529	FBgn0286511		Map: Chr 3, 68A4, 3L:11070538..11070538.
plp			II	BL65231	VALIUM20	CG33957	HMC05936	FBgn0086690		Map: Chr 2, 25C6, 2L:5108448..5108448.
plp			II	VDRC101645	KK	CG33957		FBgn0086690
pnr			III	BL28935	VALIUM10	CG3978	HM05146	FBgn0003117		Map: Chr 3, 68A4, 3L:11070538..11070538.
pnr			III	BL33744	VALIUM20	CG3978	HMS01082	FBgn0003117		Map: Chr 3, 68A4, 3L:11070538..11070538.
pnr			III	BL34659	VALIUM20	CG3978	HMS01136	FBgn0003117		Map: Chr 3, 68A4, 3L:11070538..11070538.
pnr			III	BL33697	VALIUM20	CG3978	HMS00570	FBgn0003117		Map: Chr 3, 68A4, 3L:11070538..11070538.
PRL-1			III	BL38358	VALIUM20	CG4993	HMS01826	FBgn0024734		Map: Chr 3, 68A4, 3L:11070538..11070538.
ptp61F			II	BL56036	VALIUM20	CG9181	HMC04344	FBgn0267487		Map: Chr 2, 25C6, 2L:5108448..5108448.
Pvr			II	BL37520	VALIUM20	CG8222	HMS01662	FBgn0032006		Map: Chr 2, 25C6, 2L:5108448..5108448.
Rab5	Rab5 A		III	VDRC34096	GD	CG3664		FBgn0014010
Rab5	Rab5 B		III	BL30518	VALIUM10	CG3664	JF03335	FBgn0014010		Map: Chr 3, 68A4, 3L:11070538..11070538.
Raf			II	VDRC107766	KK	CG2845		FBgn0003079
Raf			III	BL55863	VALIUM20	CG2845	HMC04133	FBgn0003079		Map: Chr 3, 68A4, 3L:11070538..11070538.
Raf			III	BL31596	VALIUM1	CG2845	JF01185	FBgn0003079		Map: Chr 3, 68A4, 3L:11070538..11070538.
Raf			III	BL55679	VALIUM20	CG2845	HMC03854	FBgn0003079		Map: Chr 3, 68A4, 3L:11070538..11070538.
ras	(ras85d)		III	BL51717	VALIUM20	CG9375	HMC03250	FBgn0003205		Map: Chr 3, 68A4, 3L:11070538..11070538.
ras	(ras85d)		II	VDRC106642	KK	CG9375		FBgn0003205
Reptor-BP			III	BL29542	VALIUM10	CG18619	JF02401	FBgn0032202		Map: Chr 3, 68A4, 3L:11070538..11070538.
Ret			III	BL25948	VALIUM10	CG14396	JF01968	FBgn0011829		Map: Chr 3, 68A4, 3L:11070538..11070538.
rictor			III	BL31527	VALIUM1	CG8002	JF01086	FBgn0031006		Map: Chr 3, 68A4, 3L:11070538..11070538.
rl			II	VDRC109108	KK	CG12559		FBgn0003256
robo1			III	VDRC42578	GD	CG13521		FBgn0005631
Ror	Ror A		II	BL62868	VALIUM20	CG4926	HMC05341	FBgn0010407		Map: Chr 2, 25C6, 2L:5108448..5108448.
Ror	Ror B		x	VDRC29930	GD	CG4926		FBgn0010407
Ror	Ror C		III	VDRC932	GD	CG4926		FBgn0010407
RorΔ26			II		Clive Wilson	CG4926							Non-RNAi
sev			III	BL31274	VALIUM1	CG18085	JF01215	FBgn0003366		Map: Chr 3, 68A4, 3L:11070538..11070538.
sggS9E			III	BL6818	Expresses sgg with amino acid change S9E under the control of UAS.			FBst0006818					Non-RNAi
slpr			III	VDRC33516	GD	CG2272		FBgn0030018
sos			III	BL34833	VALIUM20	CG7793	HMS00149	FBgn0001965		Map: Chr 3, 68A4, 3L:11070538..11070538.
Src42a			II	BL44039	VALIUM20	CG44128	HMS02755	FBgn0264959		Map: Chr 2, 25C6, 2L:5108448..5108448.
src64b			III	BL30517	VALIUM10	CG7524	JF03234	FBgn0262733		Map: Chr 3, 68A4, 3L:11070538..11070538.
srp			III	BL34623	VALIUM20	CG3992	HMS01298	FBgn0003507		Map: Chr 3, 68A4, 3L:11070538..11070538.
ssb-c31a			II	BL65060	VALIUM20	CG8396	HMC06019	FBgn0015299		Map: Chr 2, 25C6, 2L:5108448..5108448.
Takl1			III	BL31263	VALIUM1	CG31421	JF01204	FBgn0015299		Map: Chr 3, 68A4, 3L:11070538..11070538.
Takl1			II	VDRC101357	KK	CG18492		FBgn0015299
Tie						CG7525		FBgn0014073
tor			III	BL33951	VALIUM20	CG1389	HMS00904	FBgn0003733		Map: Chr 3, 68A4, 3L:11070538..11070538.
yw	yw control		x
ZFRP8			II	BL42528	VALIUM20	CG3260	HMJ02095	FBgn0021875		Map: Chr 2, 25C6, 2L:5108448..5108448.
wntless/eveness interrupted	wntless A	evi, srt	III	VDRC5215	GD	CG6210		FBgn0036141
wntless/eveness interrupted	wntless A	evi, srt	III	VDRC5214	GD	CG6210		FBgn0036141
